# Supplementary material for: Inter-individual differences in working memory improvement after acute mild and moderate aerobic exercise
Source: PLoS One. 2018 Dec 31;13(12):e0210053. doi: 10.1371/journal.pone.0210053 (PMC6312311; doi:10.1371/journal.pone.0210053)
Supplement: S2 File — (XLSX) [file pone.0210053.s002.xlsx]

## Sheet: 0-back RT
raw data		Control			Mild Ex			Moderate Ex					PRE-POST		Control			Mild Ex			Moderate Ex
	Sub	PRE	POST1	POST2	PRE	POST1	POST2	PRE	POST1	POST2				Sub	PRE	POST1	POST2	PRE	POST1	POST2	PRE	POST1	POST2
	1	366.4	384.7	359.5	384.9	409	372.8	340.1	351.2	346.2				1	0	18.3	-6.9	0	24.1	-12.1	0	11.1	6.1
	2	395.7	445.5	418.8	368.4	332	313.9	350.3	336.9	345.4				2	0	49.8	23.1	0	-36.4	-54.5	0	-13.4	-4.9
	3	390.1	395.6	378.3	390.1	395.6	378.3	494.5	489.4	508.6				3	0	5.5	-11.8	0	5.5	-11.8	0	-5.1	14.1
	4	311.3	314.4	291.6	320.4	306.7	352.5	355.1	341.1	325.8				4	0	3.1	-19.7	0	-13.7	32.1	0	-14	-29.3
	5	376.8	325.5	370.6	320.9	344.2	360.1	350	359.7	350.1				5	0	-51.3	-6.2	0	23.3	39.2	0	9.7	0.1
	6	348.4	359.8	353.9	329.1	352.9	337.5	333.2	350.7	328.1				6	0	11.4	5.5	0	23.8	8.4	0	17.5	-5.1
	7	356.933	339.3	338.133	401	373	431.2	358.1	339.2	338.4				7	0	-17.6333	-18.8	0	-28	30.2	0	-18.9	-19.7
	8	352.5	337.2	363.2	365.4	346.267	336.967	352.5	337.2	363.2				8	0	-15.3	10.7	0	-19.1333	-28.4333	0	-15.3	10.7
	9	429	380.5	429.4	414.467	365.667	403.167	370.533	397.7	366.467				9	0	-48.5	0.4	0	-48.8	-11.3	0	27.1667	-4.06667
	10	352.517	370.567	348.167	329.5	325.3	335.467	318.933	334.633	362.172				10	0	18.0494	-4.35057	0	-4.2	5.96667	0	15.7	43.2391
	11	347.767	387.517	383.433	360.067	361.5	348.333	396.9	404.5	375.433				11	0	39.7506	35.6667	0	1.43333	-11.7333	0	7.6	-21.4667
	12	439.667	438.414	408.167	380.967	349.2	339.833	362.2	379.467	410.4				12	0	-1.25287	-31.5	0	-31.7667	-41.1333	0	17.2667	48.2
	13	332.9	334.167	376.839	348.767	334.267	320	354.517	341.733	350.167				13	0	1.26667	43.9387	0	-14.5	-28.7667	0	-12.7839	-4.35057
	14	368.767	367.2	395.967	388.4	394.8	401.433	379.483	393.6	369.1				14	0	-1.56667	27.2	0	6.4	13.0333	0	14.1172	-10.3828
	15	348.069	368.103	388.5	352.2	351.333	341.1	341.9	343.103	338.8				15	0	20.0345	40.431	0	-0.866667	-11.1	0	1.20345	-3.1
	16	338.3	335.733	346.733	348.567	321.767	325.467	371.5	366.2	359.033				16	0	-2.56667	8.43333	0	-26.8	-23.1	0	-5.3	-12.4667
	17	356.767	360.533	358.433	320.9	339.867	343.9	330.933	349.333	332.067				17	0	3.76667	1.66667	0	18.9667	23	0	18.4	1.13333
	18	372.2	359.933	355.633	412.433	391.167	401.5	439.567	427.467	411.1				18	0	-12.2667	-16.5667	0	-21.2667	-10.9333	0	-12.1	-28.4667
	19	370.033	339.333	320.133	384.267	383.267	390.867	380.033	391.1	360.933				19	0	-30.7	-49.9	0	-1	6.6	0	11.0667	-19.1
	20	372.8	372.567	367.433	394.345	400.133	383.267	385.31	383.4	388.667				20	0	-0.233333	-5.36667	0	5.78851	-11.0782	0	-1.91034	3.35632
	21	407.733	382.8	366.433	405.2	425.833	414.633	376.733	379.233	394.4				21	0	-24.9333	-41.3	0	20.6333	9.43333	0	2.5	17.6667
	22	395.833	370.933	385.767	365.5	379.6	409.033	421.2	454.367	402.033				22	0	-24.9	-10.0667	0	14.1	43.5333	0	33.1667	-19.1667
	23	378.233	380.433	394.167	392.3	421.4	387.967	397.8	375.833	370.9				23	0	2.2	15.9333	0	29.1	-4.33333	0	-21.9667	-26.9
	24	359.333	369.8	359.167	374.567	361.933	377.267	345.467	393.033	379.267				24	0	10.4667	-0.166667	0	-12.6333	2.7	0	47.5667	33.8
	25	357.467	384.767	378.767	354.133	368.433	351.033	375.733	383.233	385.3				25	0	27.3	21.3	0	14.3	-3.1	0	7.5	9.56667
	26	406.259	398.967	419.8	347.033	347.233	397.655	406.133	409.133	357.867				26	0	-7.29259	13.5407	0	0.2	50.6218	0	3	-48.2667
	27	404.267	430.967	421.767	445.633	426.033	429.067	446.233	435.9	456.033				27	0	26.7	17.5	0	-19.6	-16.5667	0	-10.3333	9.8
	28	379.8	380.233	386	395.967	367	380.033	386.367	370.333	389.1				28	0	0.433333	6.2	0	-28.9667	-15.9333	0	-16.0333	2.73333
	29	354.033	381.414	415.308	390.233	383.2	386.767	360.9	349.8	353.467				29	0	27.3805	61.2744	0	-7.03333	-3.46667	0	-11.1	-7.43333
	30	389.3	386.6	396.833	359.667	342.3	346.2	350.833	341.533	345.933				30	0	-2.7	7.53333	0	-17.3667	-13.4667	0	-9.3	-4.9
	AVE	371.973	372.783	375.896	371.51	366.697	369.909	374.434	377.001	372.148				AVE	0	0.810095	3.92336	0	-4.81372	-1.60188	0	2.56755	-2.28571
	SD	28.2992	30.96	31.2355	31.0524	31.5608	32.8199	37.9388	38.2166	38.4546				SD	0	23.1527	24.5603	0	20.6153	24.4266	0	16.7668	21.0005
	SE	5.1667	5.6525	5.7028	5.66937	5.76219	5.99207	6.92664	6.97736	7.02081				SE	0	4.22708	4.48408	0	3.76382	4.45966	0	3.06118	3.83414

## Sheet: 2-back RT
raw data		Control			Mild Ex			Moderate Ex					PRE-POST		Control			Mild Ex			Moderate Ex
	Sub	PRE	POST1	POST2	PRE	POST1	POST2	PRE	POST1	POST2				Sub	PRE	POST1	POST2	PRE	POST1	POST2	PRE	POST1	POST2
	1	602.5	656.6	542.4	769.5	627.9	603	464.3	442.2	432.8				1	0	54.1	-60.1	0	-141.6	-166.5	0	-22.1	-31.5
	2	432.7	413.556	412.5	353.8	360.8	383.7	328.6	322	314				2	0	-19.1444	-20.2	0	7	29.9	0	-6.6	-14.6
	3	435.9	458	482.2	435.9	458	482.2	855	770.5	684				3	0	22.1	46.3	0	22.1	46.3	0	-84.5	-171
	4	369.6	342.1	321	327.1	352.5	354.1	389.3	402.6	356.8				4	0	-27.5	-48.6	0	25.4	27	0	13.3	-32.5
	5	378.8	386.5	329.8	346.4	340.2	347.6	414.074	375.214	382.179				5	0	7.7	-49	0	-6.2	1.2	0	-38.8598	-31.8955
	6	509.1	567.9	530.5	413.1	406.3	393.1	474.8	380.8	396.8				6	0	58.8	21.4	0	-6.8	-20	0	-94	-78
	7	354.571	343.214	382.571	516.9	569.3	668.8	358.6	363.3	375.5				7	0	-11.3571	28	0	52.4	151.9	0	4.7	16.9
	8	388.6	379.9	402.8	451.179	429	384.429	388.6	379.9	402.8				8	0	-8.7	14.2	0	-22.1786	-66.75	0	-8.7	14.2
	9	412.4	388.6	356.9	437.393	413	398.821	391.893	386.393	425.321				9	0	-23.8	-55.5	0	-24.3929	-38.5714	0	-5.5	33.4286
	10	405.179	391.071	378.071	360	345.179	346.571	352.464	360.5	385.893				10	0	-14.1071	-27.1071	0	-14.8214	-13.4286	0	8.03571	33.4286
	11	477.214	448.964	487.714	420.821	413.643	417.889	487.25	438.071	416.786				11	0	-28.25	10.5	0	-7.17857	-2.93254	0	-49.1786	-70.4643
	12	564.071	477.143	597.071	559.464	486.607	444.429	575.607	493.821	503.5				12	0	-86.9286	33	0	-72.8571	-115.036	0	-81.7857	-72.1071
	13	357.786	376.286	411.393	366.286	352.571	363.571	411.857	414.036	418.821				13	0	18.5	53.6071	0	-13.7143	-2.71429	0	2.17857	6.96429
	14	381.357	387.429	334.214	543.536	494.929	440.5	416.821	388.964	409.357				14	0	6.07143	-47.1428	0	-48.6071	-103.036	0	-27.8571	-7.46429
	15	465.679	471.393	434.464	354.964	360.5	362.714	378.893	368.679	399.5				15	0	5.71429	-31.2143	0	5.53571	7.75	0	-10.2143	20.6071
	16	367.5	414.071	405.214	409.75	403.071	432.964	452.214	421.857	433.286				16	0	46.5714	37.7143	0	-6.67857	23.2143	0	-30.3571	-18.9286
	17	534.786	535.071	495.964	427	410.357	371	400.179	432.786	439				17	0	0.285714	-38.8214	0	-16.6429	-56	0	32.6071	38.8214
	18	529.857	512.607	527.393	485.964	504.111	504.964	514.536	476.143	567.571				18	0	-17.25	-2.46429	0	18.1468	19	0	-38.3929	53.0357
	19	389.143	424.5	398.429	415.929	444.179	424.357	453.071	467.286	431.036				19	0	35.3571	9.28571	0	28.25	8.42857	0	14.2143	-22.0357
	20	424.607	406.679	438.143	454.786	419.036	434.607	455.75	425.25	439.429				20	0	-17.9286	13.5357	0	-35.75	-20.1786	0	-30.5	-16.3214
	21	417.786	420.357	415.714	405.25	409.571	399.964	450.778	439.679	420.143				21	0	2.57143	-2.07143	0	4.32143	-5.28571	0	-11.0992	-30.6349
	22	446.143	437.929	418.929	476.143	479.571	457.393	600.786	517.25	502.464				22	0	-8.21429	-27.2143	0	3.42857	-18.75	0	-83.5357	-98.3214
	23	451.286	457.214	447.143	506.107	496.75	470.036	447.679	492.857	496.75				23	0	5.92857	-4.14286	0	-9.35714	-36.0714	0	45.1786	49.0714
	24	482.393	463	514.071	417.536	457.964	409.571	488.321	520.107	464.429				24	0	-19.3929	31.6786	0	40.4286	-7.96429	0	31.7857	-23.8929
	25	388.536	379.75	387.5	381.786	364.107	379.179	434.179	403.714	446.143				25	0	-8.78571	-1.03571	0	-17.6786	-2.60714	0	-30.4643	11.9643
	26	626.321	486.393	490.714	544.893	546.821	498.179	407.607	429.643	537.321				26	0	-139.929	-135.607	0	1.92857	-46.7143	0	22.0357	129.714
	27	529.607	626.429	545.75	452.75	449.214	491.214	503.536	563.571	554.179				27	0	96.8214	16.1429	0	-3.53571	38.4643	0	60.0357	50.6429
	28	434.857	437.714	438.714	512.393	501.321	434.857	449.964	432.857	470.25				28	0	2.85714	3.85714	0	-11.0714	-77.5357	0	-17.1071	20.2857
	29	428.75	434.893	431.107	442.643	405.179	417	357.714	376.357	371.071				29	0	6.14286	2.35714	0	-37.4643	-25.6429	0	18.6429	13.3571
	30	447	463.536	455.357	460.143	398.964	397.179	409.964	391.036	411.536				30	0	16.5357	8.35714	0	-61.1786	-62.9643	0	-18.9286	1.57143
	AVE	447.801	446.293	440.458	448.314	436.688	430.463	450.478	435.912	442.955				AVE	0	-1.50767	-7.34286	0	-11.6256	-17.8508	0	-14.5655	-7.52244
	SD	72.1271	74.6282	69.2404	86.7488	70.3417	71.9738	98.3097	83.6112	73.6152				SD	0	42.1808	39.6317	0	36.8285	57.5399	0	38.4062	55.5421
	SE	13.1685	13.6252	12.6415	15.8381	12.8426	13.1406	17.9488	15.2653	13.4402				SE	0	7.70113	7.23572	0	6.72393	10.5053	0	7.01198	10.1405

## Sheet: 2 - 0 back RT contrast
raw data		Control			Mild Ex			Moderate Ex					PRE-POST		Control			Mild Ex			Moderate Ex
	Sub	PRE	POST1	POST2	PRE	POST1	POST2	PRE	POST1	POST2				Sub	PRE	POST1	POST2	PRE	POST1	POST2	PRE	POST1	POST2
	1	236.1	271.9	182.9	384.6	218.9	230.2	124.2	91	86.6				1	0	35.8	-53.2	0	-165.7	-154.4	0	-33.2	-37.6
	2	37	-31.9444	-6.3	-14.6	28.8	69.8	-21.7	-14.9	-31.4				2	0	-68.9444	-43.3	0	43.4	84.4	0	6.8	-9.7
	3	45.8	62.4	103.9	45.8	62.4	103.9	360.5	281.1	175.4				3	0	16.6	58.1	0	16.6	58.1	0	-79.4	-185.1
	4	58.3	27.7	29.4	6.7	45.8	1.6	34.2	61.5	31				4	0	-30.6	-28.9	0	39.1	-5.1	0	27.3	-3.2
	5	2	61	-40.8	25.5	-4	-12.5	64.0741	15.5143	32.0786				5	0	59	-42.8	0	-29.5	-38	0	-48.5598	-31.9955
	6	160.7	208.1	176.6	84	53.4	55.6	141.6	30.1	68.7				6	0	47.4	15.9	0	-30.6	-28.4	0	-111.5	-72.9
	7	-2.3619	3.9143	44.4381	115.9	196.3	237.6	0.5	24.1	37.1				7	0	6.2762	46.8	0	80.4	121.7	0	23.6	36.6
	8	36.1	42.7	39.6	85.7786	82.7333	47.4619	36.1	42.7	39.6				8	0	6.6	3.5	0	-3.0453	-38.3167	0	6.6	3.5
	9	-16.6	8.1	-72.5	22.9262	47.3333	-4.34524	21.3595	-11.3071	58.8548				9	0	24.7	-55.9	0	24.4071	-27.2714	0	-32.6667	37.4952
	10	52.6613	20.5048	29.9048	30.5	19.8786	11.1048	33.531	25.8667	23.7204				10	0	-32.1566	-22.7566	0	-10.6214	-19.3952	0	-7.66429	-9.81051
	11	129.448	61.447	104.281	60.7548	52.1429	69.5556	90.35	33.5714	41.3524				11	0	-68.0006	-25.1667	0	-8.6119	8.80079	0	-56.7786	-48.9976
	12	124.405	38.7291	188.905	178.498	137.407	104.595	213.407	114.355	93.1				12	0	-85.6757	64.5	0	-41.0905	-73.9024	0	-99.0524	-120.307
	13	24.8857	42.119	34.5541	17.519	18.3048	43.5714	57.3399	72.3024	68.6548				13	0	17.2333	9.66843	0	0.785714	26.0524	0	14.9625	11.3149
	14	12.5905	20.2286	-61.7524	155.136	100.129	39.0667	37.3387	-4.63571	40.2571				14	0	7.6381	-74.3428	0	-55.0071	-116.069	0	-41.9744	2.91847
	15	117.61	103.289	45.9643	2.76429	9.16667	21.6143	36.9929	25.5751	60.7				15	0	-14.3202	-71.6453	0	6.40238	18.85	0	-11.4177	23.7071
	16	29.2	78.3381	58.481	61.1833	81.3048	107.498	80.7143	55.6571	74.2524				16	0	49.1381	29.281	0	20.1214	46.3143	0	-25.0571	-6.4619
	17	178.019	174.538	137.531	106.1	70.4905	27.1	69.2452	83.4524	106.933				17	0	-3.48095	-40.4881	0	-35.6095	-79	0	14.2071	37.6881
	18	157.657	152.674	171.76	73.531	112.944	103.464	74.969	48.6762	156.471				18	0	-4.98333	14.1024	0	39.4135	29.9333	0	-26.2929	81.5024
	19	19.1095	85.1667	78.2952	31.6619	60.9119	33.4905	73.0381	76.1857	70.1024				19	0	66.0571	59.1857	0	29.25	1.82857	0	3.14762	-2.93571
	20	51.8071	34.1119	70.7095	60.4409	18.9024	51.3405	70.4397	41.85	50.7619				20	0	-17.6952	18.9024	0	-41.5385	-9.10041	0	-28.5897	-19.6778
	21	10.0524	37.5571	49.281	0.05	-16.2619	-14.669	74.0444	60.4452	25.7429				21	0	27.5048	39.2286	0	-16.3119	-14.719	0	-13.5992	-48.3016
	22	50.3095	66.9952	33.1619	110.643	99.9714	48.3595	179.586	62.8833	100.431				22	0	16.6857	-17.1476	0	-10.6714	-62.2833	0	-116.702	-79.1548
	23	73.0524	76.781	52.9762	113.807	75.35	82.069	49.8786	117.024	125.85				23	0	3.72857	-20.0762	0	-38.4571	-31.7381	0	67.1452	75.9714
	24	123.06	93.2	154.905	42.969	96.031	32.3048	142.855	127.074	85.1619				24	0	-29.8595	31.8452	0	53.0619	-10.6643	0	-15.781	-57.6929
	25	31.069	-5.01667	8.73333	27.6524	-4.32619	28.1452	58.4452	20.481	60.8429				25	0	-36.0857	-22.3357	0	-31.9786	0.492857	0	-37.9643	2.39762
	26	220.062	87.4262	70.9143	197.86	199.588	100.523	1.47381	20.5095	179.455				26	0	-132.636	-149.148	0	1.72857	-97.3361	0	19.0357	177.981
	27	125.34	195.462	123.983	7.11667	23.181	62.1476	57.3024	127.671	98.1452				27	0	70.1214	-1.35714	0	16.0643	55.031	0	70.369	40.8429
	28	55.0571	57.481	52.7143	116.426	134.321	54.8238	63.5976	62.5238	81.15				28	0	2.42381	-2.34286	0	17.8952	-61.6024	0	-1.07381	17.5524
	29	74.7167	53.4791	15.7995	52.4095	21.9786	30.2333	-3.18571	26.5571	17.6048				29	0	-21.2376	-58.9172	0	-30.431	-22.1762	0	29.7429	20.7905
	30	57.7	76.9357	58.5238	100.476	56.6643	50.9786	59.131	49.5024	65.6024				30	0	19.2357	0.82381	0	-43.8119	-49.4976	0	-9.62857	6.47143
	AVE	75.8283	73.5106	64.5621	76.8034	69.9916	60.5545	76.0442	58.9112	70.8075				AVE	0	-2.31777	-11.2662	0	-6.81187	-16.249	0	-17.1331	-5.23673
	SD	66.3706	67.4	68.6208	79.1466	60.5688	58.3645	74.8445	56.7159	46.3928				SD	0	45.7777	47.2024	0	44.9146	58.7111	0	45.3735	64.8753
	SE	12.1176	12.3055	12.5284	14.4501	11.0583	10.6558	13.6647	10.3549	8.47012				SE	0	8.35783	8.61795	0	8.20024	10.7191	0	8.28403	11.8445

## Sheet: 0-back Error rate
raw data		Control			Mild Ex			Moderate Ex					PRE-POST		Control			Mild Ex			Moderate Ex
	Sub	PRE	POST1	POST2	PRE	POST1	POST2	PRE	POST1	POST2				Sub	PRE	POST1	POST2	PRE	POST1	POST2	PRE	POST1	POST2
	1	0	0.033	0	0.067	0.033	0.1	0	0	0.033				1	0	0.033	0	0	-0.034	0.033	0	0	0.033
	2	0.033	0.033	0	0	0	0	0.033	0.033	0.033				2	0	0	-0.033	0	0	0	0	0	0
	3	0	0	0	0	0	0	0	0.033	0				3	0	0	0	0	0	0	0	0.033	0
	4	0.03	0	0.03	0.033	0	0	0.03	0.03	0				4	0	-0.03	0	0	-0.033	-0.033	0	0	-0.03
	5	0	0.033	0	0.033	0	0	0	0.067	0				5	0	0.033	0	0	-0.033	-0.033	0	0.067	0
	6	0.067	0.067	0.1	0.067	0.033	0.033	0.033	0.033	0.067				6	0	0	0.033	0	-0.034	-0.034	0	0	0.034
	7	0	0	0	0.033	0.033	0.033	0	0	0				7	0	0	0	0	0	0	0	0	0
	8	0	0	0	0	0	0	0	0	0				8	0	0	0	0	0	0	0	0	0
	9	0	0	0.033	0	0	0.033	0	0	0.033				9	0	0	0.033	0	0	0.033	0	0	0.033
	10	0	0	0.033	0.033	0.033	0.033	0	0.033	0.033				10	0	0	0.033	0	0	0	0	0.033	0.033
	11	0.033	0.033	0.033	0	0.067	0	0.033	0	0.067				11	0	0	0	0	0.067	0	0	-0.033	0.034
	12	0.033	0	0	0	0	0	0.033	0	0				12	0	-0.033	-0.033	0	0	0	0	-0.033	-0.033
	13	0.034	0.033	0	0	0	0	0.034	0	0				13	0	-0.001	-0.034	0	0	0	0	-0.034	-0.034
	14	0	0.033	0.033	0	0	0.033	0	0	0				14	0	0.033	0.033	0	0	0.033	0	0	0
	15	0	0.033	0	0	0	0	0	0	0.033				15	0	0.033	0	0	0	0	0	0	0.033
	16	0	0.033	0.0333	0.067	0.1	0.067	0	0	0				16	0	0.033	0.0333	0	0.033	0	0	0	0
	17	0.033	0.1	0.067	0	0	0	0.033	0.1	0.033				17	0	0.067	0.034	0	0	0	0	0.067	0
	18	0	0	0.067	0	0	0	0	0	0.033				18	0	0	0.067	0	0	0	0	0	0.033
	19	0	0	0	0	0.033	0	0	0	0				19	0	0	0	0	0.033	0	0	0	0
	20	0	0	0	0	0.033	0	0	0	0				20	0	0	0	0	0.033	0	0	0	0
	21	0	0	0	0	0	0	0	0	0				21	0	0	0	0	0	0	0	0	0
	22	0	0	0.033	0	0	0	0	0	0				22	0	0	0.033	0	0	0	0	0	0
	23	0	0	0	0	0.033	0	0	0	0.03				23	0	0	0	0	0.033	0	0	0	0.03
	24	0	0	0	0	0	0.036	0	0.033	0				24	0	0	0	0	0	0.036	0	0.033	0
	25	0.033	0.033	0	0	0.033	0	0	0	0				25	0	0	-0.033	0	0.033	0	0	0	0
	26	0	0	0.067	0.033	0.1	0.033	0.033	0	0.033				26	0	0	0.067	0	0.067	0	0	-0.033	0
	27	0	0	0.033	0	0	0	0	0	0				27	0	0	0.033	0	0	0	0	0	0
	28	0	0.033	0.033	0	0	0.033	0	0	0				28	0	0.033	0.033	0	0	0.033	0	0	0
	29	0	0	0	0	0	0	0	0	0				29	0	0	0	0	0	0	0	0	0
	30	0	0.033	0	0	0	0	0	0	0				30	0	0.033	0	0	0	0	0	0	0
	AVE	0.00986667	0.0176667	0.0198433	0.0122	0.0177	0.0144667	0.00873333	0.0120667	0.0142667				AVE	0	0.0078	0.00997667	0	0.0055	0.00226667	0	0.00333333	0.00553333
	SD	0.0176845	0.0242861	0.0270925	0.0223196	0.0286491	0.0243037	0.0147413	0.0238283	0.020748				SD	0	0.0205752	0.0264594	0	0.0249174	0.0174513	0	0.0237332	0.0193725
	SE	0.00322873	0.00443402	0.0049464	0.00407499	0.00523058	0.00443723	0.00269138	0.00435043	0.00378804				SE	0	0.0037565	0.0048308	0	0.00454928	0.00318615	0	0.00433307	0.00353691

## Sheet: 2-back Error rate
raw data		Control			Mild Ex			Moderate Ex					PRE-POST		Control			Mild Ex			Moderate Ex
	Sub	PRE	POST1	POST2	PRE	POST1	POST2	PRE	POST1	POST2				Sub	PRE	POST1	POST2	PRE	POST1	POST2	PRE	POST1	POST2
	1	0.03	0	0	0.0714	0.03	0.107	0	0.036	0.071				1	0	-0.03	-0.03	0	-0.0414	0.0356	0	0.036	0.071
	2	0	0	0	0	0.036	0.071	0	0	0.036				2	0	0	0	0	0.036	0.071	0	0	0.036
	3	0	0	0.0357	0	0	0.036	0	0.036	0.036				3	0	0	0.0357	0	0	0.036	0	0.036	0.036
	4	0.071	0	0.0357	0.0357	0.071	0	0.036	0	0				4	0	-0.071	-0.0353	0	0.0353	-0.0357	0	-0.036	-0.036
	5	0.143	0.036	0.071	0	0.036	0.036	0.036	0.071	0				5	0	-0.107	-0.072	0	0.036	0.036	0	0.035	-0.036
	6	0.143	0.179	0.143	0.071	0.179	0.107	0.107	0.036	0.107				6	0	0.036	0	0	0.108	0.036	0	-0.071	0
	7	0.03	0	0	0	0	0	0	0.036	0.036				7	0	-0.03	-0.03	0	0	0	0	0.036	0.036
	8	0.036	0.036	0	0	0.107	0	0.036	0.071	0.036				8	0	0	-0.036	0	0.107	0	0	0.035	0
	9	0.036	0.036	0.143	0.071	0	0.036	0	0.036	0				9	0	0	0.107	0	-0.071	-0.035	0	0.036	0
	10	0.036	0	0.107	0.0714	0	0.071	0.036	0.036	0.143				10	0	-0.036	0.071	0	-0.0714	-0.0004	0	0	0.107
	11	0	0.0714	0	0.0357	0	0.036	0	0	0				11	0	0.0714	0	0	-0.0357	0.0003	0	0	0
	12	0	0.036	0	0	0.036	0	0	0.036	0				12	0	0.036	0	0	0.036	0	0	0.036	0
	13	0.036	0	0.097	0.036	0.036	0	0.036	0.036	0.071				13	0	-0.036	0.061	0	0	-0.036	0	0	0.035
	14	0	0.0714	0	0	0.071	0	0.036	0.036	0.036				14	0	0.0714	0	0	0.071	0	0	0	0
	15	0.071	0.071	0.071	0.071	0.036	0.107	0.036	0.036	0.071				15	0	0	0	0	-0.035	0.036	0	0	0.035
	16	0.071	0.0357	0.107	0.0357	0.036	0.036	0.103	0.179	0.103				16	0	-0.0353	0.036	0	0.0003	0.0003	0	0.076	0
	17	0.107	0.25	0.143	0.107	0.107	0.071	0.036	0.036	0.071				17	0	0.143	0.036	0	0	-0.036	0	0	0.035
	18	0.107	0.036	0.107	0.036	0.036	0.036	0	0	0.071				18	0	-0.071	0	0	0	0	0	0	0.071
	19	0	0	0	0	0	0	0	0.036	0				19	0	0	0	0	0	0	0	0.036	0
	20	0.071	0.071	0.036	0.036	0.071	0.071	0.071	0.107	0.036				20	0	0	-0.035	0	0.035	0.035	0	0.036	-0.035
	21	0	0	0	0	0	0	0.036	0.036	0				21	0	0	0	0	0	0	0	0	-0.036
	22	0	0.036	0	0.071	0.036	0.036	0.071	0.036	0.103				22	0	0.036	0	0	-0.035	-0.035	0	-0.035	0.032
	23	0.071	0	0	0.071	0.107	0.071	0	0	0.071				23	0	-0.071	-0.071	0	0.036	0	0	0	0.071
	24	0	0	0.071	0	0	0	0	0	0				24	0	0	0.071	0	0	0	0	0	0
	25	0	0	0	0	0	0	0.036	0	0.036				25	0	0	0	0	0	0	0	-0.036	0
	26	0.071	0	0	0.071	0.071	0.036	0.036	0	0.071				26	0	-0.071	-0.071	0	0	-0.035	0	-0.036	0.035
	27	0	0.071	0.071	0	0	0	0.036	0.036	0				27	0	0.071	0.071	0	0	0	0	0	-0.036
	28	0	0	0	0	0	0	0	0	0.036				28	0	0	0	0	0	0	0	0	0.036
	29	0.036	0.071	0.036	0.036	0.036	0	0	0	0				29	0	0.035	0	0	0	-0.036	0	0	0
	30	0.036	0.036	0.071	0	0	0.036	0.036	0.036	0.036				30	0	0	0.035	0	0	0.036	0	0	0
	AVE	0.0400667	0.0381167	0.0448467	0.0308967	0.0379333	0.0333333	0.0273333	0.0334667	0.0425667				AVE	0	-0.00195	0.00478	0	0.00703667	0.00243667	0	0.00613333	0.0152333
	SD	0.0437303	0.0562203	0.0508928	0.033353	0.0439231	0.0361428	0.0302716	0.0374661	0.0397012				SD	0	0.0518406	0.0437596	0	0.0414817	0.0279612	0	0.0301282	0.0357806
	SE	0.00798403	0.0102644	0.00929171	0.0060894	0.00801922	0.00659873	0.00552681	0.00684034	0.00724841				SE	0	0.00946475	0.00798937	0	0.00757348	0.005105	0	0.00550062	0.00653262

## Sheet: Arousal level
raw data		Control			Mild Ex			Moderate Ex					PRE-POST		Control			Mild Ex			Moderate Ex
	Sub	PRE	POST1	POST2	PRE	POST1	POST2	PRE	POST1	POST2				Sub	PRE	POST1	POST2	PRE	POST1	POST2	PRE	POST1	POST2
	1	-3	-1	-1	-2	-1	-1	0	0	-1				1	0	2	2	0	1	1	0	0	-1
	2	-4	-8	-6	-4	-1	-1	-4	-1	-2				2	0	-4	-2	0	3	3	0	3	2
	3	-5	-2	-3	-1	0	0	-3	-3	-4				3	0	3	2	0	1	1	0	0	-1
	4	-2	-3	-2	-6	-2	-3	-4	-3	-4				4	0	-1	0	0	4	3	0	1	0
	5	-3	-3	-1	-10	-1	-11	-6	-2	-2				5	0	0	2	0	9	-1	0	4	4
	6	-1	0	-2	-2	-3	-2	1	2	-2				6	0	1	-1	0	-1	0	0	1	-3
	7	0	0	-4	-1	1	-2	-3	1	0				7	0	0	-4	0	2	-1	0	4	3
	8	-6	-7	-2	-6	3	-5	-5	0	-7				8	0	-1	4	0	9	1	0	5	-2
	9	-2	-2	-1	-2	0	-2	-1	0	-1				9	0	0	1	0	2	0	0	1	0
	10	-6	-8	-7	-2	-3	-6	-11	-12	-12				10	0	-2	-1	0	-1	-4	0	-1	-1
	11	-6	-3	-4	1	1	-2	-4	-3	-5				11	0	3	2	0	0	-3	0	1	-1
	12	-4	-3	-2	0	-2	-3	0	1	-3				12	0	1	2	0	-2	-3	0	1	-3
	13	-6	-9	-9	-1	-8	-8	-5	-6	-7				13	0	-3	-3	0	-7	-7	0	-1	-2
	14	-3	-2	-4	-4	-1	-1	-3	-1	-2				14	0	1	-1	0	3	3	0	2	1
	15	-8	-11	-10	-10	-4	-7	-5	2	-2				15	0	-3	-2	0	6	3	0	7	3
	16	-4	-2	-2	-4	-4	-4	-5	2	-5				16	0	2	2	0	0	0	0	7	0
	17	-6	-9	-8	-7	1	-1	-6	2	-4				17	0	-3	-2	0	8	6	0	8	2
	18	-2	-4	-4	-6	1	-3	-3	1	-4				18	0	-2	-2	0	7	3	0	4	-1
	19	-7	-9	-10	-8	-7	-9	-7	-5	-8				19	0	-2	-3	0	1	-1	0	2	-1
	20	2	-9	-6	4	-1	-4	3	1	0				20	0	-11	-8	0	-5	-8	0	-2	-3
	21	-1	1	1	0	0	0	0	1	0				21	0	2	2	0	0	0	0	1	0
	22	-6	-7	-10	-3	2	-3	-5	6	-3				22	0	-1	-4	0	5	0	0	11	2
	23	-2	-6	-5	-5	-6	-5	-8	-5	-7				23	0	-4	-3	0	-1	0	0	3	1
	24	-5	-6	-6	-5	-4	-2	-4	-4	-4				24	0	-1	-1	0	1	3	0	0	0
	25	4	-2	4	-6	-1	-6	5	6	-1				25	0	-6	0	0	5	0	0	1	-6
	26	-10	-7	-3	-11	-5	-5	-9	0	-7				26	0	3	7	0	6	6	0	9	2
	27	-4	-5	-6	-4	-4	-6	-4	-3	-4				27	0	-1	-2	0	0	-2	0	1	0
	28	-13	-13	-12	-6	-1	-4	-13	-5	-13				28	0	0	1	0	5	2	0	8	0
	29	-2	0	1	-2	0	-1	-1	0	0				29	0	2	3	0	2	1	0	1	1
	30	-3	-2	-2	-7	0	-7	-6	3	-7				30	0	1	1	0	7	0	0	9	-1
	AVE	-3.93333	-4.73333	-4.2	-4	-1.66667	-3.8	-3.86667	-0.833333	-4.03333				AVE	0	-0.8	-0.266667	0	2.33333	0.2	0	3.03333	-0.166667
	SD	3.35213	3.67595	3.73612	3.45413	2.65659	2.77178	3.81226	3.68673	3.32683				SD	0	2.99885	2.93532	0	3.88927	3.14478	0	3.45895	2.11861
	SE	0.612013	0.671134	0.68212	0.630636	0.485025	0.506055	0.69602	0.673101	0.607394				SE	0	0.547513	0.535913	0	0.710081	0.574156	0	0.631516	0.386803

## Sheet: Pleasure level
raw data		Control			Mild Ex			Moderate Ex					PRE-POST		Control			Mild Ex			Moderate Ex
	Sub	PRE	POST1	POST2	PRE	POST1	POST2	PRE	POST1	POST2				Sub	PRE	POST1	POST2	PRE	POST1	POST2	PRE	POST1	POST2
	1	13	13	11	14	13	15	14	12	11				1	0	0	-2	0	-1	1	0	-2	-3
	2	6	2	2	2	5	3	4	5	6				2	0	-4	-4	0	3	1	0	1	2
	3	5	2	1	5	4	4	7	3	0				3	0	-3	-4	0	-1	-1	0	-4	-7
	4	12	7	6	6	8	9	10	9	6				4	0	-5	-6	0	2	3	0	-1	-4
	5	5	7	3	10	7	9	-2	4	4				5	0	2	-2	0	-3	-1	0	6	6
	6	1	-8	-8	0	-1	0	1	2	-2				6	0	-9	-9	0	-1	0	0	1	-3
	7	4	6	4	5	9	2	1	3	8				7	0	2	0	0	4	-3	0	2	7
	8	14	11	8	14	7	13	13	6	11				8	0	-3	-6	0	-7	-1	0	-7	-2
	9	2	2	1	2	4	2	2	4	2				9	0	0	-1	0	2	0	0	2	0
	10	4	-2	-1	10	13	10	5	8	4				10	0	-6	-5	0	3	0	0	3	-1
	11	2	7	10	9	11	12	2	7	7				11	0	5	8	0	2	3	0	5	5
	12	0	5	6	4	6	5	4	5	5				12	0	5	6	0	2	1	0	1	1
	13	2	3	3	7	8	8	3	2	5				13	0	1	1	0	1	1	0	-1	2
	14	1	2	2	4	3	1	1	1	0				14	0	1	1	0	-1	-3	0	0	-1
	15	12	9	8	6	8	9	5	8	8				15	0	-3	-4	0	2	3	0	3	3
	16	16	14	14	16	16	16	15	8	15				16	0	-2	-2	0	0	0	0	-7	0
	17	6	7	8	9	11	13	6	8	10				17	0	1	2	0	2	4	0	2	4
	18	10	10	10	6	7	11	7	5	8				18	0	0	0	0	1	5	0	-2	1
	19	13	11	10	12	13	11	13	13	12				19	0	-2	-3	0	1	-1	0	0	-1
	20	2	7	6	4	5	8	1	5	8				20	0	5	4	0	1	4	0	4	7
	21	3	7	11	8	14	16	6	11	16				21	0	4	8	0	6	8	0	5	10
	22	8	7	6	5	6	11	3	2	9				22	0	-1	-2	0	1	6	0	-1	6
	23	4	8	7	7	8	9	10	9	9				23	0	4	3	0	1	2	0	-1	-1
	24	11	14	14	11	12	14	12	12	12				24	0	3	3	0	1	3	0	0	0
	25	2	6	4	2	3	2	1	4	3				25	0	4	2	0	1	0	0	3	2
	26	4	9	13	3	13	11	3	12	9				26	0	5	9	0	10	8	0	9	6
	27	16	13	14	16	16	14	16	15	16				27	0	-3	-2	0	0	-2	0	-1	0
	28	-1	1	0	6	9	8	-1	7	1				28	0	2	1	0	3	2	0	8	2
	29	-4	2	1	6	4	5	1	-2	2				29	0	6	5	0	-2	-1	0	-3	1
	30	13	14	12	9	10	9	8	13	9				30	0	1	-1	0	1	0	0	5	1
	AVE	6.2	6.53333	6.2	7.26667	8.4	8.66667	5.7	6.7	7.13333				AVE	0	0.333333	0	0	1.13333	1.4	0	1	1.43333
	SD	5.47345	5.09045	5.25488	4.20946	4.18206	4.64857	5.07292	4.17009	4.71778				SD	0	3.75393	4.44119	0	2.87358	2.85995	0	3.80562	3.73874
	SE	0.99931	0.929384	0.959406	0.768538	0.763537	0.848709	0.926184	0.761351	0.861345				SE	0	0.68537	0.810846	0	0.524642	0.522153	0	0.694808	0.682597

## Sheet: HR
	CONTROL				LOW EXERCISE				MODERATE EXERCISE
Sub	PRE	after EXE	POST 1	POST 2	PRE	after EXE	POST 1	POST 2	PRE	after EXE	POST 1	POST 2
1	85	83	91	88	91.5926	126.685	85	81	88	156.309	91	95
2	61	64	65	66	62.3443	106.233	71.139	63.6217	66	151.727	69	72
3	84	85	78	77	81	128.341	78	76	79	154.267	82	77
4	71	73	75	79	74.6165	119.852	72.0045	78.7342	78	130.244	71	73
5	66	64	71	70	61.1225	131.334	68.0768	67.5105	85	140.687	69	66
6	81	75	80	79	85.7654	137.739	90	81	72	152.364	73	75
7	63	68	67	61	61.7226	133.263	76.8878	83.1077	64	156.675	69	76
8	78	81	83	77	83.6944	158.535	88	85	81	170.279	91	82
9	65	69	66	65	69	116	70	73	69	140	84	67
10	66	76	71	72	65	101	67	65	66	132	78	70
11	85	86	78	84	90	123	83	89	89	141	85	92
12	81	76	79	72	82	109	80	78	71	153	79	82
13	88	86	82	82	91	126	94	91	94	145	92	89
14	81	84	78	80	79.8023	150.849	80	90.1147	76	166	81	73
15	72	83	72	67	74	124	77	75	70	150	84	74
16	66	66	68	65	69	132	66	64	65	171	71	68
17	77	71	76	74	76	116	76	74	72	134	75	77
18	78	70	76	73	85	126	86	77	80	156	84	78
19	68	69	73	73	71	107	69	67	72	150	64	73
20	75	71	73	67	74	127	76	70	78	166	76	72
21	87	84	85	74	85	112	79	79	68	127	64	70
22	70	64	74	72	67	123	68	62	73	130	73	70
23	59	55	56	53	58	104	67	61	61	120	66	73
24	69	66	68	64	65	100	60	60	69	124	65	64
25	91	87	91	87	57	110	61	62	88	134	80	81
26	86	85	78	80	87	141	80	78	91	155	90	89
27	91	92	94	96	86	117	87	85	87	143	91	85
28	70	68	68	76	70	112	71	66	70	124	73	68
29	60	72	71	68	72	108	71	68	72	159	78	78
30	81	68	76	71	73	113	71	69	79	150	72	74
AVE	75.1667	74.7	75.4333	73.7333	74.922	121.328	75.6036	73.9696	75.7667	146.085	77.3333	76.1
SD	9.67786	9.12424	8.2616	8.8354	10.2652	14.1611	8.59519	9.21925	8.89666	14.2824	8.69139	7.83604
SE	1.76693	1.66585	1.50835	1.61312	1.87417	2.58545	1.56926	1.6832	1.6243	2.60759	1.58682	1.43066

## Sheet: RPE
Sub	Mild EX	Moderate Ex
1	12	15
2	11	12
3	11	14
4	13	16
5	9	11
6	12	13
7	12	11
8	12	13
9	11	13
10	10	15
11	12	14
12	9	14
13	12	13
14	13	15
15	10	14
16	9	13
17	12	14
18	11	14
19	10	11
20	7	12
21	11	12
22	11	12
23	11	11
24	12	11
25	11	16
26	10	11
27	8	12
28	8	10
29	7	16
30	8	10
AVE	10.5	12.9333
SD	1.69685	1.77984
SE	0.309802	0.324952

## Sheet: VO2max
Sub	Age	Sex	VO2peak	50% VO2peak	30% VO2peak	peak HR	50% HR	30% HR	peak R	50% R	30% R	workload(kp)	50%workload(kp)	30%workload(kp)
1	22	M	39.7	22.45	15.5	167	125	108	1.35	1.06	1.02	4	2.1	1.4
2	22	M	38.1	21.4	14.72	178	131	112	1.42	1.01	0.93	4	2.1	1.3
3	22	M	38	21.05	14.27	177	122	100	1.43	1.13	0.96	3.7	2	1.3
4	21	M	38	22	15.6	158	115	98	1.18	1.02	0.9	3.1	1.9	1.4
5	21	M	44.6	24.8	16.88	189	136	115	1.22	1.05	0.97	4	2.2	1.6
6	22	F	31	18.25	13.15	178	128	108	1.34	1.02	0.88	2.25	1.2	0.82
7	19	M	37.8	16.3	22.3	168	124	106	1.21	1.04	0.98	2.8	1.8	1.2
8	23	F	29.2	16.5	11.42	175	131	113	1.35	1.12	1	2.5	1.21	0.78
9	22	M	41.4	16.1	23.3	173	123	102	1.25	1.06	1.01	3.1	2	1.3
10	22	F	37.9	21.2	14.52	169	120	98	1.21	1.04	0.8	2.5	1.23	0.72
11	20	M	43.8	24.205	16.367	181	132	112	1.32	1.07	0.93	3.55	2.03	1.47
12	22	M	38.7	21.9473	15.4248	183	127	105	1.35	0.85	0.72	3.25	1.68	1.03
13	29	M	30.1	20.4	14.1	193	135	116	1.51	1.2	1.09	2.65	1.4	0.9
14	23	M	35.7	17.1	12.22	190	137	115	1.22	1.04	0.95	3.1	1.7	1.4
15	22	F	37.4	20.5	13.7	191	137.5	116.1	1.36	1.16	1.08	3.5	1.7	1.1
16	22	F	35.4	19.7	13.4	196	135	113	1.19	1	0.92	2.75	1.8	1.3
17	21	F	33.1	18.6	12.9	202	146	124	1.44	1.13	1.01	2.75	1.2	0.9
18	20	F	28.6	18.7	12.9	184	131	111	1.4	1.07	0.94	2.75	1.3	0.9
19	21	F	33.3	16.2	11.3	180	131	109	1.2	1.01	0.93	2.625	1.26	0.76
20	21	F	36.1	19.9	13.8	183	142	121	1.34	1.11	1.02	3.25	1.5	0.9
21	22	M	33.6	19.1	13.3	181	126	104	1.42	1.17	1.06	4	1.8	1.2
22	22	M	40	21.9	14.6	175	121	99	1.31	1.13	1.06	4	2.3	1.8
23	21	M	53.4	29.7	20.2	169	113	91	1.18	1.01	0.96	5.2	2.2	1.6
24	21	M	34.3	18.9	12.7	170	119	99	1.33	1.14	1.07	4.15	2.1	1.3
25	20	M	38.5	21.9	15.2	178	128	108	1.41	1.18	1.08	3.4	1.6	1.02
26	24	M	27.4	16	11.5	185	140	122	1.39	1.12	1.01	3.4	1.6	0.96
27	24	M	36.3	20.6	14.2	185	139	120	1.4	1.15	1.05	4.15	2.2	1.4
28	21	M	42.3	24	16.7	189	138	117	1.5	1.19	1.06	3.7	1.7	1
29	21	F	45.7	25.6	17.6	179	122	99	1.31	1.05	0.97	3.25	1.7	1.1
30	22	F	39	22.4	15.8	197	137	113	1.44	1.17	1.06	3.25	1.41	0.82
AVE	21.8333	Male = 19	37.28	20.5801	14.9857	180.767	129.717	109.137	1.33267	1.08333	0.980667	3.35417	1.73067	1.156
SD	1.74363	Female = 11	5.52258	3.17836	2.88149	10.0161	8.25842	8.33118	0.0974479	0.0760369	0.0846874	0.654101	0.345901	0.283629
SE	0.318341		1.00828	0.580286	0.526086	1.82869	1.50777	1.52106	0.0177915	0.0138824	0.0154617	0.119422	0.0631527	0.0517834
